# Supplementary material for: Global Research Landscape on Plastic Microfibers in Sludge Treatment: Proteomic Mechanisms and Biotechnological Pathways for Biomass Valorization
Source: Polymers (Basel). 2026 Mar 17;18(6):734. doi: 10.3390/polym18060734 (PMC13030239; doi:10.3390/polym18060734)
Supplement: Supplementary file 1 [file polymers-18-00734-s001.zip]

Archive with 1 entries (1 files):
- polymers-4202223-supplementary.pdf
